# Supplementary material for: Mutation of a Threonine Residue in αD-β4 Loop of Cyt2Aa2 Protein Influences Binding on Fluid Lipid Membranes
Source: Toxins (Basel). 2023 Feb 19;15(2):167. doi: 10.3390/toxins15020167 (PMC9967203; doi:10.3390/toxins15020167)
Supplement: Supplementary file 1 [file toxins-15-00167-s001.zip]

Archive with 1 entries (1 files):
- toxins-2131997-supplementary.pdf
